# Supplementary material for: Hot Spots of Carbon and Alkalinity Cycling in the Coastal Oceans
Source: Sci Rep. 2019 Mar 14;9:4434. doi: 10.1038/s41598-019-41064-w (PMC6418168; doi:10.1038/s41598-019-41064-w)
Supplement: Supplementary file 1 — Dataset 1 [file 41598_2019_41064_MOESM1_ESM.zip]

Archive with 1 entries (1 files):
- omara_dunne_2019.nc
